# Supplementary material for: Mechanistic study on integrated water-fertilizer management to alleviate Na+ toxicity and enhance salt tolerance and yield of pakchoi under salt stress
Source: PeerJ. 2025 Dec 18;13:e20431. doi: 10.7717/peerj.20431 (PMC12718527; doi:10.7717/peerj.20431)
Supplement: Supplemental Information 1 [file peerj-13-20431-s001.zip]

Archive with 3 entries (2 files):
- Raw Data revised/Raw Data-1.xlsx
- Raw Data revised/Raw Data-2-revised.xlsx
- Raw Data revised/
